# Supplementary material for: Resting natural killer cell homeostasis relies on tryptophan/NAD + metabolism and HIF‐1α
Source: EMBO Rep. 2023 Mar 29;24(6):e56156. doi: 10.15252/embr.202256156 (PMC10240188; doi:10.15252/embr.202256156)
Supplement: Supplementary file 2 — Source Data for Expanded View [file EMBR-24-e56156-s004.zip]

Archive with 12 entries (10 files):
- Figure EV1/
- Figure EV1/EV1A.xlsx
- Figure EV1/EV1B.xlsx
- Figure EV1/EV1C.xlsx
- Figure EV1/EV1D.xlsx
- Figure EV1/EV1E.xlsx
- Figure EV1/EV1G.xlsx
- Figure EV1/EV1H.xlsx
- Figure EV1/S1EV.xlsx
- Figure EV2/
- Figure EV2/EV2A.xlsx
- Figure EV2/EV2B.xlsx
