# Supplementary material for: Resting natural killer cell homeostasis relies on tryptophan/NAD + metabolism and HIF‐1α
Source: EMBO Rep. 2023 Mar 29;24(6):e56156. doi: 10.15252/embr.202256156 (PMC10240188; doi:10.15252/embr.202256156)
Supplement: Supplementary file 2 — Source Data for Expanded View [file EMBR-24-e56156-s004.zip › Figure EV1/EV1A.xlsx]

## Sheet: BM NK cell count
WT	HIF1α KO
7640	20280
20820	12920
5910	8850
8330	12050
11590	24775
26750	38012.5
27562.5
