# Supplementary material for: Resting natural killer cell homeostasis relies on tryptophan/NAD + metabolism and HIF‐1α
Source: EMBO Rep. 2023 Mar 29;24(6):e56156. doi: 10.15252/embr.202256156 (PMC10240188; doi:10.15252/embr.202256156)
Supplement: Supplementary file 2 — Source Data for Expanded View [file EMBR-24-e56156-s004.zip › Figure EV1/EV1B.xlsx]

## Sheet: BM NK cell frequency
WT	HIF1αKO
1.03	1.16
0.78	0.55
0.33	0.51
0.35	0.57
0.69	0.7
0.7	0.8
0.84
