# Supplementary material for: Resting natural killer cell homeostasis relies on tryptophan/NAD + metabolism and HIF‐1α
Source: EMBO Rep. 2023 Mar 29;24(6):e56156. doi: 10.15252/embr.202256156 (PMC10240188; doi:10.15252/embr.202256156)
Supplement: Supplementary file 2 — Source Data for Expanded View [file EMBR-24-e56156-s004.zip › Figure EV1/EV1D.xlsx]

## Sheet: Liver NK cell frequency
WT	HIF1αKO
10.2	6.41
9.01	9.53
8.2	11
11.1	8.93
10.1	7.69
6.48	3.87
6.08
