# Supplementary material for: Resting natural killer cell homeostasis relies on tryptophan/NAD + metabolism and HIF‐1α
Source: EMBO Rep. 2023 Mar 29;24(6):e56156. doi: 10.15252/embr.202256156 (PMC10240188; doi:10.15252/embr.202256156)
Supplement: Supplementary file 2 — Source Data for Expanded View [file EMBR-24-e56156-s004.zip › Figure EV1/EV1E.xlsx]

## Sheet: Bulk RNA-seq
	WT1	WT2	WT3	HIF1α KO1	HIF1α KO2	HIF1α KO3
Nadsyn1	362.073	341.773	328.544	382.243	357.149	338.239
Naprt	166.028	166.48	153.657	122.66	140.876	127.68
Nmnat3	363.011	308.477	290.13	268.141	281.751	342.719
Nmnat2	60.0328	33.2959	44.4798	28.5256	28.7704	25.7599
Nmnat1	130.384	167.459	174.886	160.694	161.709	103.04
Nampt	1287.89	1254.47	1151.42	1288.41	1200.42	1481.76
Nmrk1	160.4	148.852	159.723	161.645	144.844	170.239
Slc16a3	204.487	620.871	234.53	164.498	152.78	449.119
Slc36a4	136.012	142.977	154.668	232.008	160.717	238.559
Slc29a1	1378.88	1515.94	1338.44	1201.88	1263.91	1229.76
Qprt	242.007	188.024	207.235	156.891	293.656	138.88
Haao	430.548	549.383	516.572	925.18	225.202	1367.52
Kynu	180.098	227.196	201.17	367.98	77.3823	432.319
Kmo	652.857	775.6	813.778	1639.27	302.585	2061.91
Ido2	0.938013	0.979292	0	0	2.97624	1.12
Ido1	0.938013	0	1.0109	5.70512	2.97624	6.71998
