# Supplementary material for: Resting natural killer cell homeostasis relies on tryptophan/NAD + metabolism and HIF‐1α
Source: EMBO Rep. 2023 Mar 29;24(6):e56156. doi: 10.15252/embr.202256156 (PMC10240188; doi:10.15252/embr.202256156)
Supplement: Supplementary file 2 — Source Data for Expanded View [file EMBR-24-e56156-s004.zip › Figure EV1/EV1G.xlsx]

## Sheet: NAD targeted metabolomics
Sample_nmol/mg protein	Quinolinic acid
HIF_WT_1	0.070104
HIF_WT_2	0.054767
HIF_WT_3	0.079132
HIF_WT_4	0.096441
HIF_WT_5	0.485049
HIF_KO_1	0.305942
HIF_KO_2	0.059421
HIF_KO_3	0.046151
HIF_KO_4	0.160015
HIF_KO_5	0.028921
