# Supplementary material for: Resting natural killer cell homeostasis relies on tryptophan/NAD + metabolism and HIF‐1α
Source: EMBO Rep. 2023 Mar 29;24(6):e56156. doi: 10.15252/embr.202256156 (PMC10240188; doi:10.15252/embr.202256156)
Supplement: Supplementary file 2 — Source Data for Expanded View [file EMBR-24-e56156-s004.zip › Figure EV1/EV1H.xlsx]

## Sheet: Mitochondrial ROS
Bone Marrow		Liver
WT	HIF1α KO	WT	HIF1α KO
1.056	0.898	0.965	1.022
1.087	0.881	1.069	1.066
0.92	0.826	0.972	0.953
0.785	1.39431	0.98	0.707865
1.152	1.08943	1.014	1.6382
1.06098	1.04472	0.885393	0.986517
0.939024		1.11461
