# Supplementary material for: Resting natural killer cell homeostasis relies on tryptophan/NAD + metabolism and HIF‐1α
Source: EMBO Rep. 2023 Mar 29;24(6):e56156. doi: 10.15252/embr.202256156 (PMC10240188; doi:10.15252/embr.202256156)
Supplement: Supplementary file 2 — Source Data for Expanded View [file EMBR-24-e56156-s004.zip › Figure EV2/EV2A.xlsx]

## Sheet: %CD107a+ NK
Normoxia		Hypoxia
WT	HIF2α KO	WT	HIF2α KO
73.8	70.1	42.1	50.75
74	66.7	40.6	37.5
71.8	60.4	42.65	35.4
	76.2		41.7
			39.2
56.1	56.5	53.9	59.6
71.9	51.9	71.1	52.6
61.1	58.3	63	60.3
62.8	58.1
52.5	56.9
53.4	53.9
70.7	67.8	69.6	63.3
72.6	66.4	73.5	63
72.3	66.6	69.1	60.6
74.3	76.4	72	70

## Sheet: %IFNg+ NK
Normoxia		Hypoxia
WT	HIF2α KO	WT	HIF2α KO
81.6	87	63.75	19.5
84.1	81.7	39.9	59.1
83.1	85.2	41.5	53.35
	80.1		46.1
			51.4
81.8	86.5	79.4	82.7
	83.5		80.2
71.9	67.4	59.6	65.3
85.5	64.8	80.8	62.9
74.3	66.6	73.7	64.8

## Sheet: %GrzmB+ NK
Normoxia		Hypoxia
WT	HIF2α KO	WT	HIF2α KO
3.37	15.6	13.5	20.1
21.05	11.495	49.7	20.25
21.35	10.985	41.25	54.05
10.405	13.25	34.85	52
16.62	13.55	22.1	34.55
12.8	14.4	25.85	42.1
3.205	36.15	2.885	32.25
3.54	14.25	4.46	21.45
	26.35		26.75
	1.305		5.86
	2.295		14.1
