# Supplementary material for: Resting natural killer cell homeostasis relies on tryptophan/NAD + metabolism and HIF‐1α
Source: EMBO Rep. 2023 Mar 29;24(6):e56156. doi: 10.15252/embr.202256156 (PMC10240188; doi:10.15252/embr.202256156)
Supplement: Supplementary file 2 — Source Data for Expanded View [file EMBR-24-e56156-s004.zip › Figure EV2/EV2B.xlsx]

## Sheet: % NK in CD45
WT	HIF2α KO
2.44	3.22
3	2.44
3.68	2.7
3.21	3.69
2.78	2.4
2.72	2.57
	2.31
	2.69
4.02	5
3.09	3.33
3.3	3.01
