# Supplementary material for: Resting natural killer cell homeostasis relies on tryptophan/NAD + metabolism and HIF‐1α
Source: EMBO Rep. 2023 Mar 29;24(6):e56156. doi: 10.15252/embr.202256156 (PMC10240188; doi:10.15252/embr.202256156)
Supplement: Supplementary file 4 — Source Data for Figure 1 [file EMBR-24-e56156-s001.zip]

Archive with 12 entries (11 files):
- Figure 1/
- __MACOSX/._Figure 1
- Figure 1/1C.xlsx
- __MACOSX/Figure 1/._1C.xlsx
- Figure 1/1D.xlsx
- __MACOSX/Figure 1/._1D.xlsx
- Figure 1/1E.xlsx
- __MACOSX/Figure 1/._1E.xlsx
- Figure 1/1F.xlsx
- __MACOSX/Figure 1/._1F.xlsx
- Figure 1/1A.xlsx
- __MACOSX/Figure 1/._1A.xlsx
