# Supplementary material for: Resting natural killer cell homeostasis relies on tryptophan/NAD + metabolism and HIF‐1α
Source: EMBO Rep. 2023 Mar 29;24(6):e56156. doi: 10.15252/embr.202256156 (PMC10240188; doi:10.15252/embr.202256156)
Supplement: Supplementary file 4 — Source Data for Figure 1 [file EMBR-24-e56156-s001.zip › Figure 1/1C.xlsx]

## Sheet: Untargeted Metabolomics
Metabolite name	WT1	WT2	WT3	HIF1KO1	HIF1KO2	HIF1KO3	FC	log2(FC)	raw.pval
methyl quinoline-2-carboxylate	19234580	19236360	29080330	12383	10748	11491	1951.11	3.29028	0.00118341
Tryptophan	104161400	87362070	159160800	28738	423131	338595	443.644	2.64703	0.00288622
Citrate	184505500	19370940	181378000	18243660	82298	75215	20.9364	1.3209	0.0448665
L-(-)-Proline	250701000	188063000	334817400	118907600	0	12558870	5.88425	0.769691	0.00983623
Choline	584582100	325496400	825504000	352963100	0	25088910	4.59086	0.661894	0.0347573
L-(+)-Arginine	44058000	44799000	51693810	22374190	71096	9096819	4.45597	0.648943	0.00314418
L-Glutamic acid	172690200	147511000	169391500	102584400	0	10295220	4.3373	0.637219	0.0100438
L-allo-Threonine	70218120	31328180	58995190	37782860	19274	19344	4.24472	0.627849	0.037426
Niacinamide	184752200	209517100	172102800	104108600	0	39281670	3.94986	0.596582	0.00599489
Glutamine	274374800	282809200	226042400	161477700	12185520	28264360	3.87875	0.588692	0.00925964
Arginine	435251700	483741100	242095500	206607700	27781720	65295530	3.87436	0.5882	0.0175801
Lactic acid	1497547000	877953300	1592180000	415697000	309903900	351402900	3.684	0.566319	0.00651629
Valine	574509200	715484700	604745300	564310100	0	0	3.35762	0.526032	0.0415276
Isoleucine	725850000	624359000	657045800	592908500	54340630	78489030	2.76581	0.441823	0.0372741
L-5-Oxoproline	39745130	36644410	30664530	20381210	10692090	9211926	2.6574	0.424457	0.00359786
