# Supplementary material for: Resting natural killer cell homeostasis relies on tryptophan/NAD + metabolism and HIF‐1α
Source: EMBO Rep. 2023 Mar 29;24(6):e56156. doi: 10.15252/embr.202256156 (PMC10240188; doi:10.15252/embr.202256156)
Supplement: Supplementary file 4 — Source Data for Figure 1 [file EMBR-24-e56156-s001.zip › Figure 1/1D.xlsx]

## Sheet: Bulk RNA-seq
	Relative expression compared to WT (%)
	WT1	WT2	WT3	HIF1α KO1	HIF1α KO2	HIF1α KO3
Nadsyn1	106.412	99.4262	94.1618	100.797	95.1456	91.4628
Naprt	94.0608	108.029	97.91	127.317	127.664	117.831
Nmnat3	90.1201	94.6945	115.185	122.005	103.677	97.5104
Nmnat2	103.035	103.919	93.0455	216.84	120.266	160.662
Nmnat1	113.313	114.029	72.6581	91.9398	118.083	123.321
Nampt	97.3464	90.6985	111.955	97.3076	94.7827	86.9964
Nmrk1	101.721	91.1487	107.13	100.938	93.6712	100.512
Slc16a3	64.3913	59.8047	175.804	80.0448	243.035	91.8049
Slc36a4	110.255	76.3762	113.368	64.6358	67.9456	73.5017
Slc29a1	97.567	102.603	99.8301	111.936	123.063	108.653
Qprt	79.8526	149.462	70.6855	123.174	95.6985	105.476
Haao	110.232	26.8322	162.935	51.2985	65.4573	61.548
Kynu	125.779	26.45	147.771	61.5594	77.6578	68.7619
Kmo	122.83	22.6725	154.498	48.9182	58.1152	60.9759
Ido2	0	217.974	82.0262	68.6981	71.7213	0
Ido1	111.129	57.9737	130.897	18.2714	0	19.6912
