# Supplementary material for: Resting natural killer cell homeostasis relies on tryptophan/NAD + metabolism and HIF‐1α
Source: EMBO Rep. 2023 Mar 29;24(6):e56156. doi: 10.15252/embr.202256156 (PMC10240188; doi:10.15252/embr.202256156)
Supplement: Supplementary file 4 — Source Data for Figure 1 [file EMBR-24-e56156-s001.zip › Figure 1/1E.xlsx]

## Sheet: Targeted Metabolomics
Sample_nmol/mg protein	Nicotinamide mononucleotide	Nicotinic acid riboside	N-Methylnicotinamide	Nicotinic Acid Mononucleotide	Kynurenine
HIF_WT_1	0.046417	0.008077	0.12977	0.081667	0.043737
HIF_WT_2	0.033522	0.003784	0.065817	0.097172	0.064413
HIF_WT_3	0.037513	0.004857	0.064652	0.200277	0.045535
HIF_WT_4	0.077489	0.007489	0.18382	0.265931	0.057301
HIF_WT_5	0.073603	0.008504	0.381458	0.48539	0.083594
HIF_KO_1	0.047717	0.00494	0.25408	0.132638	0.018713
HIF_KO_2	0.039186	0.001917	0.042859	0.09057	0.053574
HIF_KO_3	0.020684	0.001166	0.016047	0.040891	0.026034
HIF_KO_4	0.043303	0.003042	0.043335	0.084462	0.043225
HIF_KO_5	0.019691	0.001231	0.012875	0.057007	0.016261
