# Supplementary material for: Resting natural killer cell homeostasis relies on tryptophan/NAD + metabolism and HIF‐1α
Source: EMBO Rep. 2023 Mar 29;24(6):e56156. doi: 10.15252/embr.202256156 (PMC10240188; doi:10.15252/embr.202256156)
Supplement: Supplementary file 4 — Source Data for Figure 1 [file EMBR-24-e56156-s001.zip › Figure 1/1F.xlsx]

## Sheet: NAD-NADH ratio
WT	HIF-1αKO
1.19734	1.38584
0.99059	0.874582
1.60839	1.48387
1.80237	0.0150489
3.72222	0.0992415
4.77647	0
0.449524	0
