# Supplementary material for: Resting natural killer cell homeostasis relies on tryptophan/NAD + metabolism and HIF‐1α
Source: EMBO Rep. 2023 Mar 29;24(6):e56156. doi: 10.15252/embr.202256156 (PMC10240188; doi:10.15252/embr.202256156)
Supplement: Supplementary file 4 — Source Data for Figure 1 [file EMBR-24-e56156-s001.zip › Figure 1/1A.xlsx]

## Sheet: Splenic NK number
WT	HIF1α KO
118100	151775
256525	219800
232400	183325
221900	131725
292800	296875
358175	208300
343325	163750
385550
286800
