# Supplementary material for: Resting natural killer cell homeostasis relies on tryptophan/NAD + metabolism and HIF‐1α
Source: EMBO Rep. 2023 Mar 29;24(6):e56156. doi: 10.15252/embr.202256156 (PMC10240188; doi:10.15252/embr.202256156)
Supplement: Supplementary file 5 — Source Data for Figure 2 [file EMBR-24-e56156-s006.zip]

Archive with 18 entries (17 files):
- Figure 2/
- __MACOSX/._Figure 2
- Figure 2/2H.xlsx
- __MACOSX/Figure 2/._2H.xlsx
- Figure 2/2D.xlsx
- __MACOSX/Figure 2/._2D.xlsx
- Figure 2/2E.xlsx
- __MACOSX/Figure 2/._2E.xlsx
- Figure 2/2B.xlsx
- __MACOSX/Figure 2/._2B.xlsx
- Figure 2/2C.xlsx
- __MACOSX/Figure 2/._2C.xlsx
- Figure 2/2A.xlsx
- __MACOSX/Figure 2/._2A.xlsx
- Figure 2/2F.xlsx
- __MACOSX/Figure 2/._2F.xlsx
- Figure 2/2G.xlsx
- __MACOSX/Figure 2/._2G.xlsx
