# Supplementary material for: Resting natural killer cell homeostasis relies on tryptophan/NAD + metabolism and HIF‐1α
Source: EMBO Rep. 2023 Mar 29;24(6):e56156. doi: 10.15252/embr.202256156 (PMC10240188; doi:10.15252/embr.202256156)
Supplement: Supplementary file 5 — Source Data for Figure 2 [file EMBR-24-e56156-s006.zip › Figure 2/2H.xlsx]

## Sheet: Sheet1
	NES
Amino sugar and nucleotide sugar metabolism	1.26005
Drug metabolism - other enzymes	1.26061
Glycosaminoglycan metabolism	1.26807
Apoptosis - multiple species	1.27148
Arachidonic acid metabolism	1.28399
Linoleic acid metabolism	1.28476
Proteasome	1.29883
Alpha-linoleic acid metabolism	1.31155
Ascorbate and aldarate metabolism	1.39023
Pentose and glucoronate interconversion	1.47235
