# Supplementary material for: Resting natural killer cell homeostasis relies on tryptophan/NAD + metabolism and HIF‐1α
Source: EMBO Rep. 2023 Mar 29;24(6):e56156. doi: 10.15252/embr.202256156 (PMC10240188; doi:10.15252/embr.202256156)
Supplement: Supplementary file 5 — Source Data for Figure 2 [file EMBR-24-e56156-s006.zip › Figure 2/2D.xlsx]

## Sheet: Seahorse Mitostress
Basal OXPHOS		Maximal OXPHOS		Proton leak
WT	HIF1α KO	WT	HIF1α KO	WT	HIF1α KO
1	1.13562	1	0.959959	1	2.26451
1	1.36694	1	1.70451	1	1.50347
1.13464	1.61395	1.23355	1.77181	1.18551	1.2792
0.865364	0.999118	0.766449	0.833524	0.814486	1.57293
1	1.01917	1	1.56429	1	1.37054
1.01663	1.05927	1.22758	2.2244	0.925744	1.14985
0.983366	0.902528	0.77242	1.29424	1.07426	0.480184
1	0.859547	1	0.794476	1	0.711248
1	1.38545	1	1.52737	1	1.51402
1	1.51142	1	1.46827	1
1	1.10331	1	1.0183	1	2.34522
1		1		1
