# Supplementary material for: Resting natural killer cell homeostasis relies on tryptophan/NAD + metabolism and HIF‐1α
Source: EMBO Rep. 2023 Mar 29;24(6):e56156. doi: 10.15252/embr.202256156 (PMC10240188; doi:10.15252/embr.202256156)
Supplement: Supplementary file 5 — Source Data for Figure 2 [file EMBR-24-e56156-s006.zip › Figure 2/2B.xlsx]

## Sheet: DNA Damage
WT	HIF1α KO
0.984397	1.00098
0.981124	1.09111
0.98898	1.03197
1.0455	1.09072
0.953076	1.15328
1.04692	1.20125
	1.1804
1.11971	1.39057
0.944377	1.39057
0.935913	1.02902
