# Supplementary material for: Resting natural killer cell homeostasis relies on tryptophan/NAD + metabolism and HIF‐1α
Source: EMBO Rep. 2023 Mar 29;24(6):e56156. doi: 10.15252/embr.202256156 (PMC10240188; doi:10.15252/embr.202256156)
Supplement: Supplementary file 5 — Source Data for Figure 2 [file EMBR-24-e56156-s006.zip › Figure 2/2C.xlsx]

## Sheet: % Splenic NK cells
Alive		Apoptotic		Necrotic
WT	HIF1α KO	WT	HIF1α KO	WT	HIF1α KO
92.6	84.7	6.455	14.05	0.97	1.23
88.05	86.65	11.45	12.435	0.4995	0.9045
89.75	85.85	9.49	11.145	0.782	3.0065
83.1	68	15.84	30.63	1.04	1.42
92.9	87.9	6.86	12	0.15	0.073
88.5	90.7	11.2	9.12	0.16	0.039
92.2	89.2	7.37	10.5	0.097	0.1
91.5	88.5	7.97	11.2	0.34	0.11
86.7	84.4	13.1	15.3	0.17	0.084
90.4435	81.9277	9.87115	15.2636	1.07	0.85
89.9044	74.375	9.8185	17.6919	1.67	1.07
82.491	80.2636	11.553	15.6538	1.47	1.2
90.9827	68.4864	9.5831	19.6432	1.58	1.09
93.6785		9.17426		0.87
