# Supplementary material for: Resting natural killer cell homeostasis relies on tryptophan/NAD + metabolism and HIF‐1α
Source: EMBO Rep. 2023 Mar 29;24(6):e56156. doi: 10.15252/embr.202256156 (PMC10240188; doi:10.15252/embr.202256156)
Supplement: Supplementary file 5 — Source Data for Figure 2 [file EMBR-24-e56156-s006.zip › Figure 2/2A.xlsx]

## Sheet: Mitochondrial ROS
WT	HIF1α KO
1.07032	1.13535
0.929679	1.05068
1.15625	1.21875
0.84375	0.945312
1	1.10857
1.07489	1.14917
1.12775	1.1547
0.797357	0.995805
1.14018	0.892892
0.824038	1.34822
1.03578
