# Supplementary material for: Resting natural killer cell homeostasis relies on tryptophan/NAD + metabolism and HIF‐1α
Source: EMBO Rep. 2023 Mar 29;24(6):e56156. doi: 10.15252/embr.202256156 (PMC10240188; doi:10.15252/embr.202256156)
Supplement: Supplementary file 5 — Source Data for Figure 2 [file EMBR-24-e56156-s006.zip › Figure 2/2F.xlsx]

## Sheet: FAO rate
WT	HIF1α KO
1.09	1.63
0.91	1.72
1	1.2
1.08	1.25
0.74	0.61
1.18	1.29
	1.26
	1.66
