# Supplementary material for: Resting natural killer cell homeostasis relies on tryptophan/NAD + metabolism and HIF‐1α
Source: EMBO Rep. 2023 Mar 29;24(6):e56156. doi: 10.15252/embr.202256156 (PMC10240188; doi:10.15252/embr.202256156)
Supplement: Supplementary file 5 — Source Data for Figure 2 [file EMBR-24-e56156-s006.zip › Figure 2/2G.xlsx]

## Sheet: Glutaminolysis rate
WT	HIF1α KO
0.16	1.85
0.75	1.45
2.09	1.09
1	1.58
0.86	0.72
1.13	1.06
1.01	0.84
1.6781	0.794195
1.71372	0.118734
0.846966	0.882586
0.439314	0.637203
