# Supplementary material for: Resting natural killer cell homeostasis relies on tryptophan/NAD + metabolism and HIF‐1α
Source: EMBO Rep. 2023 Mar 29;24(6):e56156. doi: 10.15252/embr.202256156 (PMC10240188; doi:10.15252/embr.202256156)
Supplement: Supplementary file 6 — Source Data for Figure 3 [file EMBR-24-e56156-s002.zip]

Archive with 20 entries (19 files):
- Figure 3/
- __MACOSX/._Figure 3
- Figure 3/3B.xlsx
- __MACOSX/Figure 3/._3B.xlsx
- Figure 3/3C.xlsx
- __MACOSX/Figure 3/._3C.xlsx
- Figure 3/3E_WT.tif
- __MACOSX/Figure 3/._3E_WT.tif
- Figure 3/3D.xlsx
- __MACOSX/Figure 3/._3D.xlsx
- Figure 3/3E.xlsx
- __MACOSX/Figure 3/._3E.xlsx
- Figure 3/3F.xlsx
- __MACOSX/Figure 3/._3F.xlsx
- Figure 3/3G.xlsx
- __MACOSX/Figure 3/._3G.xlsx
- Figure 3/3E_HIF1KO.tif
- __MACOSX/Figure 3/._3E_HIF1KO.tif
- Figure 3/3A.xlsx
- __MACOSX/Figure 3/._3A.xlsx
