# Supplementary material for: Resting natural killer cell homeostasis relies on tryptophan/NAD + metabolism and HIF‐1α
Source: EMBO Rep. 2023 Mar 29;24(6):e56156. doi: 10.15252/embr.202256156 (PMC10240188; doi:10.15252/embr.202256156)
Supplement: Supplementary file 6 — Source Data for Figure 3 [file EMBR-24-e56156-s002.zip › Figure 3/3B.xlsx]

## Sheet: Glycolysis NOX
Basal ECAR		Maximal ECAR
WT	HIF1α KO	WT	HIF1α KO
0.98	0.862593	1	0.903912
1.02	1.14205	0.97	1.3421
1.01	1.11824	1.03	0.981842
0.99	1.19456	1	1.42046
1	0.774859	1	0.779322
1	1.1921	1.02	1.04529
1	1.23356	0.98	1.67396
	1.12227		1.05118

## Sheet: Glycolysis HOX
Basal ECAR		Maximal ECAR
WT	HIF1α KO	WT	HIF1α KO
1	0.37409	1	0.485359
1	0.645232	1	0.762105
1	0.899397	1	0.922271
1	1.17609	1	0.932594
1	0.471809	1	0.585089
1	0.42102	1	0.562167
1.2165		1.11678
0.783501		0.883224
