# Supplementary material for: Resting natural killer cell homeostasis relies on tryptophan/NAD + metabolism and HIF‐1α
Source: EMBO Rep. 2023 Mar 29;24(6):e56156. doi: 10.15252/embr.202256156 (PMC10240188; doi:10.15252/embr.202256156)
Supplement: Supplementary file 6 — Source Data for Figure 3 [file EMBR-24-e56156-s002.zip › Figure 3/3C.xlsx]

## Sheet: % CD107a+ NK
Normoxia		Hypoxia
WT	HIF1a KO	WT	HIF1a KO
69.6	68	65.4	39
66.7	57	47.4	28.9
	39.6		21.7
	32.3		40.6
	42.4		28.3
	73.8		69.5
88.7	84.3	86.4	83.9
86.5	86.6	84.2	82
86.5	83.5	83.8	81.1
85.1	84.8	85.2	81.1
88.5	83.4	84.8	81
88.2	80.1	85.7	76.4
80.6	80.9	82.7	81.4
79.1		78
85.8	70.9	85.1	70.8
85.4	78.1	82	76
84.9	70.5	83.8	68.5
81.4	74	78.3	69.4
85	79.2	82.4	77.8
70.9	85.6	74.9	84.6
77.7	82.4	79	84.2
80.4	70	73.4	63.6

## Sheet: % IFNg+ NK
Normoxia		Hypoxia
WT	HIF1a KO	WT	HIF1a KO
83	75		43.9
55.2	73.2		15.8
	40.7		5.8
	30.4		15.6
	36.9		2.2
	45		35.5
77.8	70.6	85.9	80
73.2	63.9	84.7	84.7
70.1	80	85.5	84.7
81.8	67	87.4	90.1
56.4	58.6	87	84.7
68.7	41.8	89.7	77.8
50.1	79.1	78.1	79.8
69.4		85.5
73.3	58.5	81.5	70.3
70.3	65.1	80.8	73.1
69.7	67.7	78	71.4
67.4	55.3	78.1	63.7
