# Supplementary material for: Resting natural killer cell homeostasis relies on tryptophan/NAD + metabolism and HIF‐1α
Source: EMBO Rep. 2023 Mar 29;24(6):e56156. doi: 10.15252/embr.202256156 (PMC10240188; doi:10.15252/embr.202256156)
Supplement: Supplementary file 6 — Source Data for Figure 3 [file EMBR-24-e56156-s002.zip › Figure 3/3D.xlsx]

## Sheet: %CD107a+ NK
Medium				NAD supplementation				NAM supplementation
Normoxia		Hypoxia		Normoxia		Hypoxia		Normoxia		Hypoxia
WT	HIF1α KO	WT	HIF1α KO	WT	HIF1α KO	WT	HIF1α KO	WT	HIF1α KO	WT	HIF1α KO
85.8	70.9	85.1	70.8	74.3	56.9	69.6	49.6	74.7	60.1	77.1	60.5
85.4	78.1	82	76	75.2	64.3	70.3	55	76.9	64.1	74.7	62.9
84.9	70.5	83.8	68.5	72.3	59.1	73.5	51.7	76.6	64.4	72.9	57.9
81.4	74	78.3	69.4	69	66.7	61.5	65.9	69.9	68.7	62.2	64.4
85	79.2	82.4	77.8	73.9	71.6	77.2	66.4	69.8	66.4	74.8	69.8
72.9	83.6	74.9	82.6	62.8	72.4	65.1	82.1	57.2	70.7	62.7	79.3
77.7	82.4	79	81.2	68.5	79.3	69.3	78.8	61.3	71.6	67	78.3
80.4	70	73.4	63.6	74.8	59.6	76.1	66.4	63.2	59.7	70.8	57.7

## Sheet: %IFNg+ NK
Medium				NAD supplementation				NAM supplementation
Normoxia		Hypoxia		Normoxia		Hypoxia		Normoxia		Hypoxia
WT	HIF1α KO	WT	HIF1α KO	WT	HIF1α KO	WT	HIF1α KO	WT	HIF1α KO	WT	HIF1α KO
73.3	58.5	81.5	70.3	57.3	44.5	65.1	47.8	48	51.8	64.7	56.2
70.3	65.1	80.8	73.1	54	55.7	65.3	50.1	57.1	48.1	68.1	64.7
69.7	67.7	78	71.4	42.1	52.2	61	56.2	46.5	43.7	60.9	54.5
67.4	55.3	78.1	64.7	53.4	52.3	48.5	53.8	43.3	38	60.8	59.6
