# Supplementary material for: Resting natural killer cell homeostasis relies on tryptophan/NAD + metabolism and HIF‐1α
Source: EMBO Rep. 2023 Mar 29;24(6):e56156. doi: 10.15252/embr.202256156 (PMC10240188; doi:10.15252/embr.202256156)
Supplement: Supplementary file 6 — Source Data for Figure 3 [file EMBR-24-e56156-s002.zip › Figure 3/3E.xlsx]

## Sheet: Lung metastasis count
WT	HIF1α KO
21	79
3	116
7	141
24	100
37.5	162
47	148
57	66.7
21
