# Supplementary material for: Resting natural killer cell homeostasis relies on tryptophan/NAD + metabolism and HIF‐1α
Source: EMBO Rep. 2023 Mar 29;24(6):e56156. doi: 10.15252/embr.202256156 (PMC10240188; doi:10.15252/embr.202256156)
Supplement: Supplementary file 6 — Source Data for Figure 3 [file EMBR-24-e56156-s002.zip › Figure 3/3F.xlsx]

## Sheet: %NK (in CD45)
WT	HIF1α KO
15.7	10.4
11.1	9.76
10.2	10
13.3	11.6
14.1	12
12.3	9.49
12.3	9.99
10.3	10.5
13.3	9.74
13.1	7.86
11.6	15.9
11.8
14.8
9.03
10.9
13.5

## Sheet: NK count (in CD45)
WT	HIF1α KO
157460	40340
81890	65210
60010	43670
116840	100170
68960	60800
122860	78750
93710	107750
103360	29930
87770	40490
28770	30490
76730	35370
56880
85970
101900

## Sheet: GrzmB+ NK count
WT	HIF1α KO
16710	22850
33300	11130
24800	16430
23340	31420
23580	10370
37290	13470
20120	10330
13380	7540
31260	8150
6940	4960
16410	5890
12450
19230
19860

## Sheet: IFNg+ NK count
WT	HIF1α KO
68570	99120
121800	60180
93200	78380
86670	106600
102110	40300
157320	65190
81770	43670
59980	29750
116750	39940
28280	30370
75840	35240
56400
85620
101440
