# Supplementary material for: Resting natural killer cell homeostasis relies on tryptophan/NAD + metabolism and HIF‐1α
Source: EMBO Rep. 2023 Mar 29;24(6):e56156. doi: 10.15252/embr.202256156 (PMC10240188; doi:10.15252/embr.202256156)
Supplement: Supplementary file 6 — Source Data for Figure 3 [file EMBR-24-e56156-s002.zip › Figure 3/3G.xlsx]

## Sheet: % specific lysis of B16
Normoxia		Hypoxia
WT	HIF1α KO	WT	HIF1α KO
20.1	19.7	16.2	20.5
23.1	16.9	19.7	27.3
18.4	15.2	30.9	22.3
23.5	22	35.5	23.2
27.3	29.5	31.1	31.5
26.5	34.4	27.3	33.1
28.6	26.6	33	27.3
25.8	26.4	29.3	29.7
26.6	32.2	29.8	37.5
28.9		32.7
