# Supplementary material for: Resting natural killer cell homeostasis relies on tryptophan/NAD + metabolism and HIF‐1α
Source: EMBO Rep. 2023 Mar 29;24(6):e56156. doi: 10.15252/embr.202256156 (PMC10240188; doi:10.15252/embr.202256156)
Supplement: Supplementary file 7 — Source Data for Figure 4 [file EMBR-24-e56156-s008.zip]

Archive with 22 entries (21 files):
- Figure 4/
- __MACOSX/._Figure 4
- Figure 4/4E.xlsx
- __MACOSX/Figure 4/._4E.xlsx
- Figure 4/4H.xlsx
- __MACOSX/Figure 4/._4H.xlsx
- Figure 4/4D.xlsx
- __MACOSX/Figure 4/._4D.xlsx
- Figure 4/4C.xlsx
- __MACOSX/Figure 4/._4C.xlsx
- Figure 4/4B.xlsx
- __MACOSX/Figure 4/._4B.xlsx
- Figure 4/4G_WT.JPG
- __MACOSX/Figure 4/._4G_WT.JPG
- Figure 4/4G_VHL KO.JPG
- __MACOSX/Figure 4/._4G_VHL KO.JPG
- Figure 4/4A.xlsx
- __MACOSX/Figure 4/._4A.xlsx
- Figure 4/4G.xlsx
- __MACOSX/Figure 4/._4G.xlsx
- Figure 4/4F.xlsx
- __MACOSX/Figure 4/._4F.xlsx
