# Supplementary material for: Resting natural killer cell homeostasis relies on tryptophan/NAD + metabolism and HIF‐1α
Source: EMBO Rep. 2023 Mar 29;24(6):e56156. doi: 10.15252/embr.202256156 (PMC10240188; doi:10.15252/embr.202256156)
Supplement: Supplementary file 7 — Source Data for Figure 4 [file EMBR-24-e56156-s008.zip › Figure 4/4E.xlsx]

## Sheet: Glycolysis Normoxia
Basal ECAR		Maximal ECAR
WT	VHL KO	WT	VHL KO
1.10704	1.29696	1.02012	2.06834
0.892961	1.47663	0.979882	1.5421
1	0.810335	1	0.452009
1.07453	1.0893	1.05214	1.79777
0.925473	1.06614	0.947864	1.57413
0.783196	1.22388	0.782447	1.66853
1.2168	0.720658	1.21755	0.570055
1	0.663864	1	0.913066
1	0.950955	1	1.15666
0.922007	0.943096	0.951598	0.899566
1.05313	1.00346	1.04767	1.33414
0.830352	1.08388	0.87592	1.27273
1.19451	1.03109	1.12481	1.30192
	1.40308		1.62328
	1.84453		2.13209
	1.74264		2.00092
	1.81081		2.03409

## Sheet: Glycolysis Hypoxia
Basal ECAR		Maximal ECAR
WT	VHL KO	WT	VHL KO
1	0.787229	1	2.11678
1.06942	1.05613	1.14943	2.04215
0.930576	1.15114	0.850575	2.33107
1	1.4545	1	2.9665
1	0.96733	1	1.64652
1	1.32609	1	1.31952
1.05839	1.79672	1.02778	2.36028
0.941607	1.3355	0.972222	2.08845
1.3959	1.6179	1.23802	2.18985
0.604095		0.761982
