# Supplementary material for: Resting natural killer cell homeostasis relies on tryptophan/NAD + metabolism and HIF‐1α
Source: EMBO Rep. 2023 Mar 29;24(6):e56156. doi: 10.15252/embr.202256156 (PMC10240188; doi:10.15252/embr.202256156)
Supplement: Supplementary file 7 — Source Data for Figure 4 [file EMBR-24-e56156-s008.zip › Figure 4/4H.xlsx]

## Sheet: % NK cell in CD45
WT	VHL KO
12.8	14.8
12.9	13.6
16.2	11.4
11	11.1
10.4	14.8
10.7
10
11.5

## Sheet: %GrzmB+ NK cells
WT	VHL KO
15.9	19.2
16.9	21.2
15.7	22.9
18.9	17.5
15.7	19.2
20.5
18.2
14.6
