# Supplementary material for: Resting natural killer cell homeostasis relies on tryptophan/NAD + metabolism and HIF‐1α
Source: EMBO Rep. 2023 Mar 29;24(6):e56156. doi: 10.15252/embr.202256156 (PMC10240188; doi:10.15252/embr.202256156)
Supplement: Supplementary file 7 — Source Data for Figure 4 [file EMBR-24-e56156-s008.zip › Figure 4/4D.xlsx]

## Sheet: Seahorse Mitostress
Basal OXPHOS		Maximal OXPHOS		Proton leak
WT	VHL KO	WT	VHL KO	WT	VHL KO
1	0.712376	1	0.78973	1	0.715854
0.970425	0.74791	0.945739	0.810099	0.787543	0.685511
1.02958	0.542275	1.05426	0.646117	1.21246	0.443338
1	1.15519	1	1.23938	1	1.1206
1	0.691037	1	0.799768	1	0.571142
1	0.876747	1	0.737537	1	0.841994
1	1.50063	1		1
1	1.04589	1	0.993996	1	0.455906
1.00683	0.62052	0.958967	0.641599	0.997711	0.0540311
0.993169	0.846905	1.04103	0.683644	1.00229	0.867827
1	0.732274	1	0.484993	1	0.936477
1	0.776428	1	0.703104	1	0.692979
	0.445027		0.518965		0.0479107
	0.557747		0.377099		0.0912773
