# Supplementary material for: Resting natural killer cell homeostasis relies on tryptophan/NAD + metabolism and HIF‐1α
Source: EMBO Rep. 2023 Mar 29;24(6):e56156. doi: 10.15252/embr.202256156 (PMC10240188; doi:10.15252/embr.202256156)
Supplement: Supplementary file 7 — Source Data for Figure 4 [file EMBR-24-e56156-s008.zip › Figure 4/4C.xlsx]

## Sheet: % NK cell
CD11b-CD27+		CD11b+CD27+		CD11b+CD27-
WT	VHL KO	WT	VHL KO	WT	VHL KO
18.8	7.4	31.5	29.6	44	59.2
11.4	8.58	28.3	27.6	54.6	59
10.9	7.3	27.5	26	56.8	62.2
12.4	7.94	27.2	27.4	53.7	60.1
12.2	8.9	27	35	54	50.1
8.13	8.54	27.4	24.7	60	60.3
14.3	7.18	28.4	29.1	48.4	60.1
11.8	6.65	32.9	31.7	49	58.3
	6.6		29.1		59.7

## Sheet: NK cell count
CD11b-CD27+		CD11b+CD27+		CD11b+CD27-
WT	VHL KO	WT	VHL KO	WT	VHL KO
636	483	1066	1932	1489	3865
1008	434	2505	1396	4829	2982
981	440	2476	1570	5120	3751
563	565	488	1949	8362	4277
1375	666	2101	2008	3851	2469
1054	571	2820	2205	3731	3404
847	339	1850	1332	3653	1908
368	63	815	182	1628	445
785	920	2645	3725	5787	7700
179	425	355	2024	605	3726
516	169	1441	745	2142	1528
