# Supplementary material for: Resting natural killer cell homeostasis relies on tryptophan/NAD + metabolism and HIF‐1α
Source: EMBO Rep. 2023 Mar 29;24(6):e56156. doi: 10.15252/embr.202256156 (PMC10240188; doi:10.15252/embr.202256156)
Supplement: Supplementary file 7 — Source Data for Figure 4 [file EMBR-24-e56156-s008.zip › Figure 4/4B.xlsx]

## Sheet: % NK cell
Ly49C/I+		Ly49D+		Ly49H+
WT	VHL KO	WT	VHL KO	WT	VHL KO
35	50.5	56	51.4	44.7	47.3
40.7	40.6	47.2	50.4	42.9	44.8
41.6	42.1	54.1	56.8	53.4	50.5
45.8	32.6	54.6	53.5	61.1	36.8
41.6	45	57.7	52.6	62.4	50.2
	46.5		54.7		51.5
	42.2		55.2		61.2
	43.9		53.3		56.9

## Sheet: NK cell count
Ly49C/I+		Ly49D+		Ly49H+
WT	VHL KO	WT	VHL KO	WT	VHL KO
4955	14608	6861	14669	4684	12751
6133	6427	6301	7748	5534	6473
10821	5692	11805	5883	11913	5356
9417	9434	10374	9834	11318	9001
7761	9841	9296	11089	9800	12018
	8032		8454		8832
	3218		3823		3167
	2285		2822		1495
