# Supplementary material for: Resting natural killer cell homeostasis relies on tryptophan/NAD + metabolism and HIF‐1α
Source: EMBO Rep. 2023 Mar 29;24(6):e56156. doi: 10.15252/embr.202256156 (PMC10240188; doi:10.15252/embr.202256156)
Supplement: Supplementary file 7 — Source Data for Figure 4 [file EMBR-24-e56156-s008.zip › Figure 4/4A.xlsx]

## Sheet: % NK in CD45
WT	VHLKO
3.23	2.62
1.71	2.39
2.96	0.91
3.57	3.39
1.91	2.86
2.82	2.12
4.77	1.29
3.7	2.65
	2.11
	4.13
	3.6
2.69	2.55
1.39	1.26
2.62

## Sheet: NK cell count
WT	VHLKO
943667	1077467
492400	656800
1343733	451400
793467	1219133
1080600	618200
950000	286400
888267	364333
591200	402133
	717867
	687267
	701333
771200	619111
759644	513333
1.06409e+06
